# Supplementary material for: Case report: A novel STXBP1 splice variant and the landscape of splicing-involved STXBP1-related disorders
Source: Front Neurol. 2023 Mar 28;14:1146875. doi: 10.3389/fneur.2023.1146875 (PMC10086123; doi:10.3389/fneur.2023.1146875)
Supplement: Supplementary file 1 [file Table_1.XLSX]

## Sheet: 54 canonical
Name	Condition(s)	Clinical significance (Last reviewed)	SpliceAI prediction	donor loss	donor gain	acceptor loss	acceptor gain	Outcome	Protein changes
NM_001032221.6(STXBP1):c.37+1G>A	Early infantile epileptic encephalopathy with suppression bursts (germline)	Pathogenic(Last reviewed: Aug 12, 2021)	E1	0.98, -1bp	0.02, 27bp	0	0	28bp insert, or Intron 1 (39,612bp) retaining	frame shift/NMD
NM_001032221.6(STXBP1):c.37+1G>C	Developmental and epileptic encephalopathy, 4 (assumed de novo, not confirmed)	Pathogenic(Last reviewed: Oct 2, 2021)	E1	0.99, -1bp	0.02, 3bp	0	0	4bp insert, or Intron 1 (39,612bp) retaining	frame shift/NMD
NM_001032221.6(STXBP1):c.37+2dupT	Developmental and epileptic encephalopathy, 4, BOTH de novo: young female, seizures, intellectual impairment, and dyskinesia; the other Epileptic encephalopathy, Global developmental delay, Dystonia	Pathogenic/Likely pathogenic(Last reviewed: Aug 6, 2020)	E1	0.30, -2bp	0.01, -1bp	0	0	retaining of Intron1 (39162bp), or 1bp insert	frame shift/NMD
NM_001032221.6(STXBP1):c.87+1G>A	not provided, germline	Pathogenic/Likely pathogenic(Last reviewed: Apr 24, 2017)	E2	0.99, -1bp	0.93, 30bp	0	0.03, -48bp	31bp insert	frame shift/NMD
NM_001032221.6(STXBP1):c.87+2T>C	Epileptic encephalopathy, early infantile, 4, germline	Pathogenic(Last reviewed: Apr 16, 2013)	E2	0.95, -2bp	0.93, 29bp	0	0.02, -49bp	31bp insert	frame shift/NMD
NM_001032221.6(STXBP1):c.88-2A>C	not provided, germline	Pathogenic(Last reviewed: May 2, 2014)	E3	0	0	1, 2bp	0.02, 20bp	skipping of Exon3 (82bp), or 18bp del	frame shift/NMD or inframe del	the likely delted region has P/LP missense sites
NM_001032221.6(STXBP1):c.88-2A>G	not provided, germline	Pathogenic(Last reviewed: Nov 17, 2017)	E3	0	0	1, 2bp	0.01, 20bp	skipping of Exon3 (82bp), or 18bp del	frame shift/NMD or inframe del
NM_001032221.6(STXBP1):c.169+1G>A	Developmental and epileptic encephalopathy, 4 (germline, from a paper on mental retardation and nonsyndromic epilepsy), severe mental retardation, with hypotonia, abnormal gait, tremor, and seizures. Onset of seizures occurred at age 6 weeks.	Pathogenic(Last reviewed: Jun 1, 2009)	E3	0.98, -1bp	0	0	0	likely retaining of Intron3.	Hamdan et al. (2009) identified a de novo heterozygous G-to-A transition in intron 3 of the STXBP1 gene, resulting in the creation of a stop codon downstream of exon 3. The mutation truncated the domain-1 region, which is implicated in binding to syntaxin-1.
NM_001032221.6(STXBP1):c.170-2A>G	DEE4 (de novo; 9-year-old female with intellectual disability, mild hypotonia, seizure disorder and ataxia); not provided (germline); Infantile epilepsy syndrome (de novo)	Pathogenic(Last reviewed: Jan 31, 2018)	E4	0	0	1, 2bp	0.7, 11bp	9bp del, or Exon4 (77bp) skipping (less likely)	the region might be important	aa56-attgtggaaga tatcaataag c; IVEDINK > NINK; the involved region 57-60 includes pathogenic missense sites
NM_001032221.6(STXBP1):c.170-1G>C	not provided (germline) |DEE4 (de novo)	Pathogenic(Last reviewed: Jan 1, 2018)	E4	0	0	0.99, 1bp	0.76, 10bp	9bp del, or Exon4 (77bp) skipping (less likely)	the region might be important	aa56-attgtggaaga tatcaataag c; IVEDINK > NINK
NM_001032221.6(STXBP1):c.218_246+22del	Early infantile epileptic encephalopathy with suppression bursts	Likely pathogenic(Last reviewed: Feb 17, 2020)	E4	0.99, 29bp	0	0.27, -47bp	0	77bp E4 skipping or I4 remaining	frame shift/NMD
NM_001032221.6(STXBP1):c.246+1G>C	Developmental and epileptic encephalopathy, 4 (less severe?)	Likely pathogenic(Last reviewed: Jul 16, 2018)	E4	0.99, -1bp	0.12, 33bp	0	0	34bp insert or 77bp E4 skipping	frame shift/NMD		not classified as O/W syndrome, maybe less severe?
NM_001032221.6(STXBP1):c.246+2_325+14del	Developmental and epileptic encephalopathy, 4 (less severe?)	Pathogenic(Last reviewed: Jan 29, 2020)	E4-E5	0.99, 1656bp	0.92, 1696bp	0.98, 1578bp	0	insert of 27bp (E4+1, E5+15_E5+40) in place of 79bp Exon5	frame shift/NMD	de novo	Brachydactyly, Clinodactyly, Global developmental delay, Ataxia, Tremor, Absence seizure
NM_001032221.6(STXBP1):c.247-1G>A	Early infantile epileptic encephalopathy with suppression bursts	Pathogenic(Last reviewed: Aug 27, 2021)	E5	0	0	0.98, 1bp	0.62, 21bp	20bp del or E5 (79bp) skipping	frame shift/NMD
NM_001032221.6(STXBP1):c.323_325+1del	Early infantile epileptic encephalopathy with suppression bursts (germline)	Pathogenic(Last reviewed: Sep 2, 2021)	E5	0.99, 3bp	0.99, -1bp	0	0	CTGACTguga-CTGuga, 4bp loss at the 3' end of Exon5;	frameshift/NMD	a premature translational stop signal (p.Asp108Leufs*11),
NM_001032221.6(STXBP1):c.325+2_325+3del	Developmental and epileptic encephalopathy, 4 (less severe?)	Likely pathogenic(Last reviewed: Nov 1, 2016)	E5	0.99, -1bp	0.69, 39bp	0	0	38bp insert or Intron5 remaining	frame shift/NMD		two cases, de novo
NM_001032221.6(STXBP1):c.325+2T>A	Early infantile epileptic encephalopathy with suppression bursts	Likely pathogenic(Last reviewed: Sep 20, 2019)	E5	0.99, -2bp	0.71, 38bp	0	0	40 bp insert or intron5 remaining	frame shift/NMD
NM_001032221.6(STXBP1):c.326-1G>T	Early infantile epileptic encephalopathy with suppression bursts, germline|Developmental and epileptic encephalopathy, 4, ONE de novo, ONE germline,	Pathogenic/Likely pathogenic(Last reviewed: Jul 28, 2021)	E6	0	0	0.99, 1bp	0.97, 10bp	9bp del	The exact change: 73421, 74415-74425: Tcttgtccagat; aa109-112: SCPD>Y	the likely delted region has P/LP missense sites
NM_001032221.6(STXBP1):c.430-1G>A	Developmental and epileptic encephalopathy, 4	Pathogenic(Last reviewed: May 28, 2019)	E7	0	0	1, 1bp	0.96, 2bp	1bp insert, or Exon7 (149bp) skipping	frame shift/NMD
NM_001032221.6(STXBP1):c.430-1G>T	not provided (germline)	Pathogenic(Last reviewed: Sep 28, 2017)	E7	0	0	1, 1bp	0.98, 36bp	35bp insert, or Exon7 (149bp) skipping	frame shift/NMD
NM_001032221.6(STXBP1):c.578+1dupG	not provided	Pathogenic(Last reviewed: Jan 14, 2013)	E7	1, -1bp	0.98, 0bp	0	0	1bp insert, or Intron7 (1893bp) skipping	frame shift/NMD
NM_001032221.6(STXBP1):c.578+1G>A	3 Developmental and epileptic encephalopathy, 4 (de novo): 8-year-old male with intellectual disability, seizure disorder, autistic spectrum, ataxia, hypotonia; one Neurodevelopmental delay, Seizure, Smooth philtrum, Anteverted nares, Sacral dimple, Perianal abscess	Pathogenic(Last reviewed: Sep 1, 2017)	E7	1, -1bp	0.45, 48bp	0	0	49bp insert, or Intron7 (1893bp) skipping	frame shift/NMD	another monozygotic twins, with neonatal focal motor tonic and myoclonic seizures, severe developmental delay, from the 2022 trajectory paper
NM_001032221.6(STXBP1):c.578+1G>T	not provided (one germline, one de novo with Intellectual disability and Seizure)	Pathogenic(Last reviewed: Sep 26, 2018)	E7	1, -1bp	0.38, 48bp	0	0	49bp insert, or Intron7 (1893bp) skipping	frame shift/NMD
NM_001032221.6(STXBP1):c.579-1G>C	Developmental and epileptic encephalopathy, 4	Pathogenic(Last reviewed: Sep 26, 2018)	E7	0.03, 85bp	0	0.99, 1bp	0.47, -54bp
NM_001032221.6(STXBP1):c.579-1G>A	Developmental and epileptic encephalopathy, 4	Pathogenic(Last reviewed: May 28, 2019)	E8	0	0	0.99, 1bp	0.97, 2bp	1bp insert, or Exon8 (85bp) skipping	frame shift/NMD
NM_001032221.6(STXBP1):c.579-2A>G	3 not provided, all germline	Pathogenic(Last reviewed: May 28, 2015)	E8	0	0	0.99, 2bp	0.26, 12bp	10bp insert, or Exon8 (85bp) skipping	frame shift/NMD
NM_001032221.6(STXBP1):c.663+1G>A	Early infantile epileptic encephalopathy with suppression bursts, germline; Early infantile epileptic encephalopathy 4, de novo	Pathogenic(Last reviewed: Jul 14, 2021)	E8	0.99, -1bp	0	0	0	Intron8 (834bp) retaining	NMD likely
NM_001032221.6(STXBP1):c.663+1G>C	Developmental and epileptic encephalopathy, 4 (germline), Seizure, Delayed speech and language development, Intellectual disability, Delayed gross motor development, Delayed fine motor development, Intellectual disability;; Infantile epilepsy syndrome, Caesarian section, Seizures, Epileptic spasms	Pathogenic(Last reviewed: Oct 2, 2021)	E8	1, -1bp	0	0	0	Intron8 (834bp) retaining	NMD likely
NM_003165.6(STXBP1):c.664-1delG	Developmental and epileptic encephalopathy, 4 (less severe?)	Pathogenic(Last reviewed: Jan 9, 2020)	E9	0	0	1, 2bp	1, 3bp	1bp del	frame shift/NMD		de novo
NM_001032221.6(STXBP1):c.664-1G>A	not provided	Likely pathogenic(Last reviewed: Mar 1, 2017)	E9	0	0	1, 1bp	0.99, 2bp	1bp insert	frame shift/NMD
NM_001032221.6(STXBP1):c.664-1G>C	Early infantile epileptic encephalopathy with suppression bursts	Pathogenic(Last reviewed: Sep 2, 2021)	E9	0	0	0.99, 1bp	0.92, 8bp	7bp del	frame shift/NMD
NM_001032221.6(STXBP1):c.794+1G>A	Both germline: Early infantile epileptic encephalopathy with suppression bursts; not provided	Pathogenic(Last reviewed: Sep 1, 2021)	E9	1, -1bp	0.01, -9bp	0.01, -44bp	0	Intron9 (1783bp) retaining, or 8bp del, the acceptor loss site non-existant	frame shift/NMD
NM_001032221.6(STXBP1):c.795-2A>C	Developmental and epileptic encephalopathy, 4, germline	Pathogenic(Last reviewed: May 4, 2022)	E10	0	0.01, 1bp	0.99, 2bp	0.21, 14bp	12bp del, or Exon10 (108bp) skipping	inframe del, but regions maybe important (264aa + 4aa or 36aa)
NM_001032221.6(STXBP1):c.795-1G>A	Developmental and epileptic encephalopathy, 4, germline, involved in 6 Pubmed publications, seen in several individuals with developmental epileptic encephalopathy, including two cases where the variant was observed to be de novo	Pathogenic(Last reviewed: Jun 24, 2022)	E10	0	0	1, 1bp	0.64, 2bp	1bp del, or Exon10 (108bp) skipping	frame shift/NMD, or aa265-310 del (maybe important regions)
NM_001032221.6(STXBP1):c.902+1G>A	Developmental and epileptic encephalopathy, 4 , germline	Pathogenic(Last reviewed: Nov 13, 2020)	E10	0.99, -1bp	0.35, -9bp	0	0	retaining of Intron10 (1710bp), or 8bp del	frame shift/NMD
NM_001032221.6(STXBP1):c.902+1G>C	Infantile epilepsy syndrome, unknown, Autistic behavior, Clumsiness, Generalized hypotonia, Macrocephalus, Diarrhea, Pneumonia, Abnormality of the skeletal system, Scoliosis, Allergy, Allergic rhinitis; not provided, germline	Pathogenic(Last reviewed: Sep 14, 2016)	E10	0.99, -1bp	0.46, -9bp	0	0	retaining of Intron10 (1710bp), or 8bp del	frame shift/NMD
NM_001032221.6(STXBP1):c.903-1del	Early infantile epileptic encephalopathy with suppression bursts	Pathogenic(Last reviewed: Nov 16, 2020)	E10	0.09, 62bp	0.01, -1717bp	0.89, 2bp	0.89, 3bp	1bp del	frame shift/NMD		(c.902+1G>A) has been reported previously in two individuals with Ohtahara syndrome (Milh et al., 2011; Kodera et al., 2013)
NM_001032221.6(STXBP1):c.963+1G>T	not provided, Germline	Pathogenic(Last reviewed: Jan 18, 2019)	E11	0.92, -1bp	0.01, 28bp	0	0	retaining of Intron11 (2092bp), or 29bp insert	frame shift/NMD
NM_001032221.6(STXBP1):c.1029+1G>A	not provided|Developmental and epileptic encephalopathy, 4	Pathogenic(Last reviewed: May 1, 2018)	E12	0.98, -1bp	0.15, 30bp	0	0	31 bp insert or intron12 (1064bp) remaining	frame shift/NMD		germline
NM_001032221.6(STXBP1):c.1029+1G>C	Developmental and epileptic encephalopathy, 4	Pathogenic(Last reviewed: Nov 13, 2014)	E12	1, -1bp	0.13, 30bp	0	0	31 bp insert or intron12 (1064bp) remaining	frame shift/NMD		germline
NM_001032221.6(STXBP1):c.1029+1G>T	not provided (germline) |DEE4 (de novo)	Pathogenic(Last reviewed: Apr 9, 2014)	E12	1, -1bp	0.14, 30bp	0	0	31 bp insert or intron12 (1064bp) remaining	frame shift/NMD
NM_001032221.6(STXBP1):c.1030-1G>T	not provided (germline)	Pathogenic(Last reviewed: Jan 28, 2014)	E13	0	0	1, 1bp	0.04, 28bp	27 bp del or exon13 (81bp) skipping	aa344-352 or aa344-370 del, maybe an important region	the likely delted region has P/LP missense sites
NM_001032221.6(STXBP1):c.1111-2A>G	Early infantile epileptic encephalopathy with suppression bursts (germline); DEE4 (de novo)	Pathogenic(Last reviewed: Aug 24, 2021)	E14	0	0	0.89, 2bp	0.31, -31bp	33bp insert, or exon14 (81bp) skipping	E1-13 for aa1-370, 33bp insert coding RDGANEVCFP-; aa371 is D	NMD	the insert is
NM_001032221.6(STXBP1):c.1249+1G>A	Epileptic encephalopathy (severity?)	Pathogenic	E14	0.93, -1bp	0	0	0	Intron 14 remaining?	frame shift/NMD
NM_001032221.6(STXBP1):c.1249+1G>C	not provided (germline)	Pathogenic(Last reviewed: Mar 1, 2019)	E14	0.93, -1bp	0	0	0	Intron 14 remaining?	frame shift/NMD
NM_001032221.6(STXBP1):c.1359+1G>A	1 Early infantile epileptic encephalopathy with suppression bursts|2 not provided | 1 DEE4	Pathogenic(Last reviewed: Aug 26, 2021)	E15	0.98, -1bp	0.49, 28bp	0	0	29bp insert or 110bp exon skipping , or intron5 remaining	frame shift/NMD		ALL germline
NM_001032221.6(STXBP1):c.1359+1G>T	Autism|Global developmental delay	Pathogenic	E15	1, -1bp	0.55, 28bp	0	0	29bp insert or intron5 remaining	frame shift/NMD
NM_001032221.6(STXBP1):c.1359+2T>C	Inborn genetic diseases (symtoms included)	Pathogenic(Last reviewed: Feb 12, 2016)	E15	0.90, -2bp	0.68, 27 bp	0	0	29bp insert or intron5 remaining	frame shift/NMD		germline	Muscular hypotonia, Global developmental delay, Seizures, Short stature, Failure to thrive, Joint hypermobility
NM_001032221.6(STXBP1):c.1360-2A>C	Early infantile epileptic encephalopathy with suppression bursts	Likely pathogenic(Last reviewed: Oct 12, 2019)	E16	0	0	1, 2bp	0.34, 26bp	24bp del, or 102bp exon skipping	aa453-461del, or 453-487	important variants not included in he 8aa region but included in the 34aa region	germline
NM_001032221.6(STXBP1):c.1360-2A>G	not provided (but A>C/T at the same site with EIEE with suppression bursts)	Likely pathogenic(Last reviewed: Aug 22, 2016)	E16	0	0	1.0, 2bp	0.29, 26bp	24bp del	aa453-461del,
NM_001032221.6(STXBP1):c.1360-2A>T	Early infantile epileptic encephalopathy with suppression bursts	Likely pathogenic(Last reviewed: Jan 3, 2017)	E16	0	0	1.0, 2bp	0.41, 26bp	24bp del	aa453-461del,
NM_001032221.6(STXBP1):c.1461+1G>T	Early infantile epileptic encephalopathy with suppression bursts|Developmental and epileptic encephalopathy, 4|not provided	Likely pathogenic(Last reviewed: Jul 13, 2021)	E16	1, -1bp	0	0	0	Intron 16 remaining?	frame shift/NMD
NM_001032221.6(STXBP1):c.1462-2A>G	not provided	Pathogenic(Last reviewed: Aug 16, 2022)	E17	0	0	1, 2bp	0.06, 14bp	12bp del, or Exon17 (86bp) skipping (maybe more damaging)	aa488-491 del (the region likely not improtant)			described in Nat Genet. 2017 Apr;49(4):515-526. doi: 10.1038/ng.
NM_001032221.6(STXBP1):c.1702+1G>A	EDEE4, de novo; 2 Not provided, germline; Early infantile epileptic encephalopathy with suppression bursts, germline; Neurodevelopment disorder, de novo; Infantile epilepsy syndrome	Pathogenic(Last reviewed: Aug 13, 2021)	E18	0.99, -1bp	0.04, -38bp	0	0	retaining of Intron18 (8214bp) or 37bp del of 5' end of E18	If NMD may not occur efficiently, truncated protein may be dominant negative; BUT NMD should be sufficient for haploinsufficiancy			one 'Not provided', Cerebellar ataxia, Global developmental delay, Dysmetria, Tremor

## Sheet: 203 non-canonical
Name	Gene(s)	Protein change	Condition(s)	Clinical significance (Last reviewed)			spliceAI	2022 landscape dataset	GnomAD
NM_001032221.6(STXBP1):c.38-300C>T	STXBP1		Developmental and epileptic encephalopathy, 4	Uncertain significance(Last reviewed: Jun 25, 2021)			0	NA	NA
NM_001032221.6(STXBP1):c.88-16_88-5del	STXBP1		Early infantile epileptic encephalopathy with suppression bursts	Uncertain significance(Last reviewed: Aug 28, 2021)			Acceptor Loss 0.99 17 bp; Donor Loss 0.82 98 bp; Acceptor Gain 0.16 -67 bp; Donor Gain 0.00	NA	NA
NM_001032221.6(STXBP1):c.88-3C>T	STXBP1		Early infantile epileptic encephalopathy with suppression bursts	Uncertain significance(Last reviewed: Aug 20, 2021)			Acceptor Loss 0.00; Donor Loss 0.00; Acceptor Gain 0.01 179 bp; Donor Gain 0.00	NA	NA
NM_001032221.6(STXBP1):c.325+4A>C	STXBP1		not provided	Uncertain significance(Last reviewed: Jan 19, 2022)			Acceptor Loss 0.08 -82 bp; Donor Loss 0.41 -4 bp; Acceptor Gain 0.00; Donor Gain 0.63 36 bp	NA	NA
NM_001032221.6(STXBP1):c.429+5G>A	STXBP1		not provided	Uncertain significance(Last reviewed: Apr 1, 2020)			Acceptor Loss 0.24 -108 bp; Donor Loss 0.35 -5 bp; Acceptor Gain 0.01 -649 bp; Donor Gain 0.08 -18 bp	NA	NA
NM_001032221.6(STXBP1):c.430-7T>G	STXBP1		Early infantile epileptic encephalopathy with suppression bursts	Uncertain significance(Last reviewed: Aug 28, 2021)			Acceptor Loss 0.00; Donor Loss 0.01 -112 bp; Acceptor Gain 0.01 -1398 bp; Donor Gain 0.00	NA	NA
NM_001032221.6(STXBP1):c.578G>C (p.Gly193Ala)	STXBP1	G193A, G179A, G190A	Early infantile epileptic encephalopathy with suppression bursts	Uncertain significance(Last reviewed: Aug 24, 2021)			Acceptor Loss 0.01 1780 bp; Donor Loss 0.50 0 bp; Acceptor Gain 0.01 -1553 bp; Donor Gain 0.40 49 bp	NA	NA
NM_001032221.6(STXBP1):c.794+4_794+7del	STXBP1		Early infantile epileptic encephalopathy with suppression bursts, germline	Uncertain significance(Last reviewed: Mar 5, 2019)			Acceptor Loss 0.01 -46 bp; Donor Loss 0.95 -3 bp; Acceptor Gain 0.00; Donor Gain 0.13 -11 bp	NA	NA
NM_001032221.6(STXBP1):c.902A>T (p.Gln301Leu)	STXBP1	Q298L, Q287L, Q301L	Early infantile epileptic encephalopathy with suppression bursts	Uncertain significance(Last reviewed: Aug 27, 2021)			Acceptor Loss 0.00; Donor Loss 0.02 0 bp; Acceptor Gain 0.00; Donor Gain 0.09 -8 bp	NA	NA
NM_001032221.6(STXBP1):c.963+3A>C	STXBP1		not provided	Uncertain significance(Last reviewed: Sep 1, 2021)			Acceptor Loss 0.78 -63 bp; Donor Loss 0.91 -3 bp; Acceptor Gain 0.00; Donor Gain 0.02 -1782 bp	NA	NA
NM_001032221.6(STXBP1):c.963G>A (p.Lys321=)	STXBP1		Early infantile epileptic encephalopathy with suppression bursts	Uncertain significance(Last reviewed: Dec 10, 2020)			Acceptor Loss 0.85 -60 bp; Donor Loss 0.92 0 bp; Acceptor Gain 0.00; Donor Gain 0.02 -1779 bp	NA	NA
NM_001032221.6(STXBP1):c.964-3C>T	STXBP1		Early infantile epileptic encephalopathy with suppression bursts	Uncertain significance(Last reviewed: Nov 6, 2021)			Acceptor Loss 0.00; Donor Loss 0.01 -679 bp; Acceptor Gain 0.01 -2150 bp; Donor Gain 0.01 -2090 bp	NA	NA
NM_001032221.6(STXBP1):c.1029+7C>T	STXBP1		Early infantile epileptic encephalopathy with suppression bursts	Uncertain significance(Last reviewed: Nov 6, 2021)			0	NA	NA
NM_001032221.6(STXBP1):c.1110+5G>C	STXBP1		not provided	Uncertain significance(Last reviewed: Apr 3, 2022)			Acceptor Loss 0.11 82 bp; Donor Loss 0.07 -5 bp; Acceptor Gain 0.00; Donor Gain 0.16 17 bp	NA	NA; but G>A: 1/251462, 3.98E-06, Acceptor Loss 0.11 82 bp; Donor Loss 0.04 -5 bp; Acceptor Gain 0.00; Donor Gain 0.21 17 bp
NM_001032221.6(STXBP1):c.1110+6A>T	STXBP1		Early infantile epileptic encephalopathy with suppression bursts	Uncertain significance(Last reviewed: Aug 31, 2021)			Acceptor Loss 0.00; Donor Loss 0.02 160 bp; Acceptor Gain 0.04 81 bp; Donor Gain 0.00	NA	NA
NM_001032221.6(STXBP1):c.1359+5G>A	STXBP1		Early infantile epileptic encephalopathy with suppression bursts|Developmental and epileptic encephalopathy, 4	Uncertain significance(Last reviewed: Jul 30, 2021)			Acceptor Loss 0.00; Donor Loss 0.13 -5 bp; Acceptor Gain 0.00; Donor Gain 0.51 2 bp	NA	NA
NM_001032221.6(STXBP1):c.1360-10G>A	STXBP1		Early infantile epileptic encephalopathy with suppression bursts	Uncertain significance(Last reviewed: Aug 31, 2021)			0	NA	NA
NM_001032221.6(STXBP1):c.1702+6T>C	STXBP1		Early infantile epileptic encephalopathy with suppression bursts	Uncertain significance(Last reviewed: Oct 24, 2020)			Acceptor Loss 0.02 1802 bp; Donor Loss 0.05 -6 bp; Acceptor Gain 0.01 -1591 bp; Donor Gain 0.13 109 bp	NA	NA
NM_001032221.6(STXBP1):c.325+4A>T	STXBP1		Early infantile epileptic encephalopathy with suppression bursts	Pathogenic(Last reviewed: Aug 24, 2021)			"Acceptor Loss 0.18 -82 bp; Donor Loss 0.93 -4 bp; Acceptor Gain 0.00; Donor Gain 0.70 36 bp"	NA	NA
NM_001032221.6(STXBP1):c.578G>T (p.Gly193Val)	STXBP1	G193V, G179V, G190V	Early infantile epileptic encephalopathy with suppression bursts	Pathogenic(Last reviewed: Aug 27, 2021)			Acceptor Loss 0.01 1780 bp; Donor Loss 0.49 0 bp; Acceptor Gain 0.02 -1553 bp; Donor Gain 0.39 49 bp	NA	NA
NM_001032221.6(STXBP1):c.663+5G>A	STXBP1		Early infantile epileptic encephalopathy with suppression bursts	Pathogenic(Last reviewed: Jul 7, 2021)			Acceptor Loss 0.15 -89 bp; Donor Loss 0.07 -5 bp; Acceptor Gain 0.00; Donor Gain 0.00	NA	NA
NM_001032221.6(STXBP1):c.794+5G>A	STXBP1		not provided	Pathogenic(Last reviewed: Aug 9, 2018)			Acceptor Loss 0.01 -48 bp; Donor Loss 0.46 -5 bp; Acceptor Gain 0.00; Donor Gain 0.01 -13 bp	NA	NA
NM_001032221.6(STXBP1):c.1110G>A (p.Gln370=)	STXBP1		Inborn genetic diseases	Pathogenic(Last reviewed: Feb 29, 2016)			Acceptor Loss 0.18 87 bp; Donor Loss 0.59 0 bp; Acceptor Gain 0.00; Donor Gain 0.71 22 bp	NA	NA
NM_001032221.6(STXBP1):c.1359+3A>C	STXBP1		Early infantile epileptic encephalopathy with suppression bursts	Pathogenic(Last reviewed: Aug 28, 2021)			Acceptor Loss 0.00; Donor Loss 0.44 -3 bp; Acceptor Gain 0.00 ; Donor Gain 0.65 26 bp	NA	NA
NM_001032221.6(STXBP1):c.1461+5G>A	STXBP1		not provided	Pathogenic(Last reviewed: Sep 1, 2016)			Acceptor Loss 0.01 100 bp; Donor Loss 0.67 -5 bp; Acceptor Gain 0.00; Donor Gain 0.78 99 bp	NA	NA
NM_001032221.6(STXBP1):c.37+3A>C	STXBP1		Infantile epilepsy syndrome	Likely pathogenic(Last reviewed: Jan 19, 2018)			Acceptor Loss 0.00; Donor Loss 0.76 -3 bp; Acceptor Gain 0.01 823 bp; Donor Gain 0.39 126 bp	NA	NA
NM_001032221.6(STXBP1):c.37+3A>T	STXBP1		not provided	Likely pathogenic(Last reviewed: Apr 14, 2014)			Acceptor Loss 0.00; Donor Loss 0.62 -3 bp; Acceptor Gain 0.01 823 bp; Donor Gain 0.36 126 bp	NA	NA
NM_001032221.6(STXBP1):c.902+4A>G	STXBP1		not provided	Likely pathogenic(Last reviewed: May 29, 2018)			Acceptor Loss 0.08 1707 bp; Donor Loss 0.62 -4 bp; Acceptor Gain 0.00; Donor Gain 0.06 -12 bp	NA	NA
NM_001032221.6(STXBP1):c.1110+3A>C	STXBP1		Developmental and epileptic encephalopathy, 4	Likely pathogenic(Last reviewed: May 13, 2021)			Acceptor Loss 0.19 84 bp; Donor Loss 0.43 -3 bp; Acceptor Gain 0.00; Donor Gain 0.79 19 bp	NA	NA
NM_001032221.6(STXBP1):c.1111-10_1111-6delinsG	STXBP1		Cerebellar ataxia|Intellectual disability	Likely pathogenic(Last reviewed: May 23, 2018)			complex delins not supported, but for c.1111-10_1111-6del: Acceptor Loss 0.89 11 bp; Donor Loss 0.54 149 bp; Acceptor Gain 0.10 -22 bp; Donor Gain 0.00	NA	NA
NM_001032221.6(STXBP1):c.1359+5G>C	STXBP1		Developmental and epileptic encephalopathy, 4	Likely pathogenic(Last reviewed: Jun 21, 2022)			Acceptor Loss 0.00; Donor Loss 0.08 -5 bp; Acceptor Gain 0.00; Donor Gain 0.41 2 bp	NA	NA
NM_001032221.6(STXBP1):c.1461G>C (p.Glu487Asp)	STXBP1	E487D, E451D, E473D, E484D	not provided	Likely pathogenic(Last reviewed: Apr 11, 2017)			Acceptor Loss 0.01 105 bp; Donor Loss 0.78 0 bp; Acceptor Gain 0.00; Donor Gain 0.79 104 bp	NA	NA
NM_001032221.6(STXBP1):c.1706C>T (p.Ser569Phe)	STXBP1	S569F, S555F, S566F	Non-syndromic intellectual disability	Likely pathogenic(Last reviewed: Jan 6, 2017)			Acceptor Loss 0.05 -3 bp; Donor Loss 0.03 -871 bp; Acceptor Gain 0.07 23 bp; Donor Gain 0.00	NA	NA
NM_001032221.6(STXBP1):c.429G>A (p.Gln143=)	STXBP1		Inborn genetic diseases|Early infantile epileptic encephalopathy with suppression bursts	Conflicting interpretations of pathogenicity(Last reviewed: Sep 2, 2021)			Acceptor Loss 0.51 -103 bp; Donor Loss 0.68 0 bp; Acceptor Gain 0.01 -644 bp; Donor Gain 0.06 -13 bp	NA	NA
NM_001032221.6(STXBP1):c.429+3G>A	STXBP1		not provided|Early infantile epileptic encephalopathy with suppression bursts	Conflicting interpretations of pathogenicity(Last reviewed: Oct 13, 2021)			Acceptor Loss 0.01 -557 bp; Donor Loss 0.01 -16 bp; Acceptor Gain 0.01 254 bp; Donor Gain 0.00	NA	7/251402, 2.78E-05
NM_001032221.6(STXBP1):c.1250-19G>A	STXBP1		not specified|Early infantile epileptic encephalopathy with suppression bursts	Conflicting interpretations of pathogenicity(Last reviewed: Aug 24, 2021)			Acceptor Loss 0.00; Donor Loss 0.01 -3198 bp; Acceptor Gain 0.01 2 bp; Donor Gain 0.00	NA	8/248006, 3.23E-05
NM_001032221.6(STXBP1):c.1702+10C>T	STXBP1		Early infantile epileptic encephalopathy with suppression bursts|not specified	Conflicting interpretations of pathogenicity(Last reviewed: Nov 10, 2021)			Donor Loss 0.01 105 bp	NA	214/282042, 0.000758752; 1 homozygote
NM_001032221.6(STXBP1):c.37+19C>T	STXBP1		not specified	Likely benign(Last reviewed: Mar 8, 2016)
NM_001032221.6(STXBP1):c.38-14_38-13del	STXBP1		not provided	Likely benign(Last reviewed: Jun 22, 2021)
NM_001032221.6(STXBP1):c.38-250C>T	STXBP1		not provided	Likely benign(Last reviewed: Jun 14, 2018)
NM_001032221.6(STXBP1):c.38-30CT[7]	STXBP1		not specified	Benign(Last reviewed: Mar 19, 2014)
NM_001032221.6(STXBP1):c.38-3T>C	STXBP1		History of neurodevelopmental disorder|Early infantile epileptic encephalopathy with suppression bursts|not specified|not provided	Benign(Last reviewed: Dec 18, 2021)
NM_001032221.6(STXBP1):c.38-5T>C	STXBP1		Early infantile epileptic encephalopathy with suppression bursts	Likely benign(Last reviewed: Apr 16, 2021)
NM_001032221.6(STXBP1):c.38-7T>G	STXBP1		Early infantile epileptic encephalopathy with suppression bursts	Likely benign(Last reviewed: Apr 1, 2021)
NM_001032221.6(STXBP1):c.87+159T>C	STXBP1		not provided	Likely benign(Last reviewed: Jun 14, 2018)
NM_001032221.6(STXBP1):c.87+16A>G	STXBP1		Early infantile epileptic encephalopathy with suppression bursts	Likely benign(Last reviewed: Oct 11, 2021)			Donor Gain 0.04 15 bp	NA	NA
NM_001032221.6(STXBP1):c.88-11T>C	STXBP1		Early infantile epileptic encephalopathy with suppression bursts	Likely benign(Last reviewed: Apr 2, 2021)
NM_001032221.6(STXBP1):c.88-169T>C	STXBP1		not provided	Likely benign(Last reviewed: Jun 19, 2018)
NM_001032221.6(STXBP1):c.88-17G>A	STXBP1		not specified	Likely benign(Last reviewed: Apr 4, 2016)
NM_001032221.6(STXBP1):c.88-53C>T	STXBP1		not provided	Benign(Last reviewed: Jun 29, 2018)
NM_001032221.6(STXBP1):c.168G>A (p.Thr56=)	STXBP1		not specified	Likely benign(Last reviewed: Jul 7, 2017)			Acceptor Loss 0.00; Donor Loss 0.01 1169 bp; Acceptor Gain 0.17 96 bp; Donor Gain 0.01 1 bp	NA	1/251066, 3.98E-06
NM_001032221.6(STXBP1):c.169+10C>A	STXBP1		Early infantile epileptic encephalopathy with suppression bursts	Likely benign(Last reviewed: Mar 7, 2021)
NM_001032221.6(STXBP1):c.169+10C>T	STXBP1		Early infantile epileptic encephalopathy with suppression bursts	Likely benign(Last reviewed: Feb 6, 2020)
NM_001032221.6(STXBP1):c.169+141G>C	STXBP1		not provided	Benign(Last reviewed: Jun 14, 2018)
NM_001032221.6(STXBP1):c.169+14C>T	STXBP1		Early infantile epileptic encephalopathy with suppression bursts|not specified	Likely benign(Last reviewed: Oct 22, 2021)			Acceptor Loss 0.00; Donor Loss 0.00; Acceptor Gain 0.08 81 bp; Donor Gain 0.01 -14 bp	NA	3/250904, 1.20E-05
NM_001032221.6(STXBP1):c.169+18A>C	STXBP1		Early infantile epileptic encephalopathy with suppression bursts|not specified	Likely benign(Last reviewed: Nov 23, 2021)
NM_001032221.6(STXBP1):c.169+35G>C	STXBP1		not provided	Benign(Last reviewed: Jun 9, 2021)
NM_001032221.6(STXBP1):c.170-202T>A	STXBP1		not provided	Likely benign(Last reviewed: Jun 19, 2018)
NM_001032221.6(STXBP1):c.170-48G>A	STXBP1		not provided	Benign(Last reviewed: Nov 18, 2020)
NM_001032221.6(STXBP1):c.170-9G>T	STXBP1		Early infantile epileptic encephalopathy with suppression bursts|not specified	Benign/Likely benign(Last reviewed: Dec 16, 2021)
NM_001032221.6(STXBP1):c.171T>C (p.Ile57=)	STXBP1		not provided|Early infantile epileptic encephalopathy with suppression bursts	Likely benign(Last reviewed: Dec 1, 2021)			Donor Loss 0.01 109 bp	NA	NA
NM_001032221.6(STXBP1):c.246+12A>G	STXBP1		Early infantile epileptic encephalopathy with suppression bursts|not specified	Likely benign(Last reviewed: Jul 6, 2021)
NM_001032221.6(STXBP1):c.246+15A>G	STXBP1		Early infantile epileptic encephalopathy with suppression bursts|not specified	Benign(Last reviewed: Nov 23, 2021)
NM_001032221.6(STXBP1):c.246+83G>T	STXBP1		not provided	Benign(Last reviewed: Jun 16, 2018)
NM_001032221.6(STXBP1):c.246+8T>C	STXBP1		Early infantile epileptic encephalopathy with suppression bursts	Likely benign(Last reviewed: Aug 1, 2019)
NM_001032221.6(STXBP1):c.247-10C>G	STXBP1		Early infantile epileptic encephalopathy with suppression bursts	Benign(Last reviewed: Nov 18, 2021)
NM_001032221.6(STXBP1):c.247-13C>G	STXBP1		not specified	Likely benign(Last reviewed: Nov 6, 2015)
NM_001032221.6(STXBP1):c.247-13C>T	STXBP1		Early infantile epileptic encephalopathy with suppression bursts	Likely benign(Last reviewed: May 18, 2021)
NM_001032221.6(STXBP1):c.247-16dup	STXBP1		not specified	Likely benign(Last reviewed: Sep 11, 2017)			Acceptor Loss 0.10 36 bp; Donor Loss 0.00; Acceptor Gain 0.01 16 bp; Donor Gain 0.00	NA	27/251320, 0.000107433
NM_001032221.6(STXBP1):c.247-181G>A	STXBP1		not provided	Benign(Last reviewed: Jun 14, 2018)
NM_001032221.6(STXBP1):c.247-23C>T	STXBP1		not provided	Benign(Last reviewed: Dec 6, 2021)
NM_001032221.6(STXBP1):c.247-8A>G	STXBP1		Early infantile epileptic encephalopathy with suppression bursts|not provided|not specified	Benign/Likely benign(Last reviewed: Jun 1, 2022)
NM_001032221.6(STXBP1):c.247-9C>A	STXBP1		Early infantile epileptic encephalopathy with suppression bursts	Likely benign(Last reviewed: Jul 27, 2021)
NM_001032221.6(STXBP1):c.247-9del	STXBP1		Early infantile epileptic encephalopathy with suppression bursts|not specified	Benign/Likely benign(Last reviewed: Nov 26, 2021)
NM_001032221.6(STXBP1):c.247-9dup	STXBP1		not specified	Likely benign(Last reviewed: Sep 28, 2016)			Acceptor Loss 0.04 29 bp; Donor Loss 0.00; Acceptor Gain 0.00; Donor Gain 0.01 127 bp	NA	NA
NM_001032221.6(STXBP1):c.249C>T (p.Ser83=)	STXBP1		not specified|Early infantile epileptic encephalopathy with suppression bursts	Likely benign(Last reviewed: Nov 9, 2021)			Acceptor Loss 0.02 -2 bp; Donor Loss 0.01 76 bp; Acceptor Gain 0.31 18 bp; Donor Gain 0.01 587 bp	NA	1/251470, 3.98E-06; 0 homozygote
NM_001032221.6(STXBP1):c.325+226G>A	STXBP1		not provided	Likely benign(Last reviewed: Sep 16, 2018)			Acceptor Loss 0.01 -284 bp; Donor Loss 0.00; Acceptor Gain 0.00; Donor Gain 0.00	NA	98/31400, 0.003121019; 0 homozygote
NM_001032221.6(STXBP1):c.325+8C>T	STXBP1		Early infantile epileptic encephalopathy with suppression bursts|not provided|not specified	Benign/Likely benign(Last reviewed: May 1, 2022)
NM_001032221.6(STXBP1):c.326-10A>G	STXBP1		Early infantile epileptic encephalopathy with suppression bursts	Likely benign(Last reviewed: May 20, 2021)
NM_001032221.6(STXBP1):c.326-12T>C	STXBP1		not provided	Likely benign(Last reviewed: Mar 23, 2020)
NM_001032221.6(STXBP1):c.326-16T>C	STXBP1		Early infantile epileptic encephalopathy with suppression bursts	Likely benign(Last reviewed: Dec 20, 2020)
NM_001032221.6(STXBP1):c.326-305A>G	STXBP1		not provided	Benign(Last reviewed: Jun 19, 2018)
NM_001032221.6(STXBP1):c.326-4G>A	STXBP1		not specified	Likely benign(Last reviewed: Apr 4, 2016)
NM_001032221.6(STXBP1):c.326-8A>G	STXBP1		Early infantile epileptic encephalopathy with suppression bursts|not specified	Benign(Last reviewed: Dec 3, 2021)
NM_001032221.6(STXBP1):c.326-95del	STXBP1		not provided	Likely benign(Last reviewed: Oct 30, 2019)			Acceptor Loss 0.01 1215 bp; Donor Loss 0.00; Acceptor Gain 0.03 -355 bp; Donor Gain 0.00	NA	704/20200, 0.034851485
NM_001032221.6(STXBP1):c.326-95dup	STXBP1		not provided	Benign(Last reviewed: Feb 4, 2020)
NM_001032221.6(STXBP1):c.429+12T>C	STXBP1		not specified	Likely benign(Last reviewed: Feb 23, 2017)
NM_001032221.6(STXBP1):c.429+20G>A	LOC114827831|STXBP1		Early infantile epileptic encephalopathy with suppression bursts	Likely benign(Last reviewed: Nov 1, 2021)
NM_001032221.6(STXBP1):c.429+318G>T	LOC114827831|STXBP1		not provided	Likely benign(Last reviewed: Aug 7, 2018)
NM_001032221.6(STXBP1):c.429+329G>A	LOC114827831|STXBP1		not provided	Likely benign(Last reviewed: Jun 19, 2018)
NM_001032221.6(STXBP1):c.430-138G>A	STXBP1		not provided	Likely benign(Last reviewed: Jun 23, 2018)
NM_001032221.6(STXBP1):c.430-139T>A	STXBP1		not provided	Likely benign(Last reviewed: Jun 19, 2018)
NM_001032221.6(STXBP1):c.430-9C>T	STXBP1		Early infantile epileptic encephalopathy with suppression bursts|not specified	Benign/Likely benign(Last reviewed: Dec 3, 2021)
NM_001032221.6(STXBP1):c.578+11G>T	STXBP1		Early infantile epileptic encephalopathy with suppression bursts|not specified	Likely benign(Last reviewed: Dec 3, 2021)
NM_001032221.6(STXBP1):c.578+145C>T	STXBP1		not provided	Benign(Last reviewed: Jun 23, 2018)
NM_001032221.6(STXBP1):c.579-112A>G	STXBP1		not provided	Benign(Last reviewed: Jun 14, 2018)
NM_001032221.6(STXBP1):c.579-37C>G	STXBP1		not provided	Benign(Last reviewed: Jun 14, 2018)
NM_001032221.6(STXBP1):c.579-7T>C	STXBP1		Early infantile epileptic encephalopathy with suppression bursts	Likely benign(Last reviewed: Jul 9, 2021)
NM_001032221.6(STXBP1):c.579G>A (p.Gly193=)	STXBP1		Early infantile epileptic encephalopathy with suppression bursts	Benign(Last reviewed: Nov 14, 2021)			Acceptor Loss 0.03 0 bp; Donor Loss 0.01 -503 bp; Acceptor Gain 0.17 -114 bp; Donor Gain 0.01 439 bp	NA	12/251462, 4.77E-05; 0 homozygote
NM_001032221.6(STXBP1):c.660G>A (p.Gly220=)	STXBP1		not provided|Early infantile epileptic encephalopathy with suppression bursts|not specified	Likely benign(Last reviewed: May 28, 2021)			Acceptor Gain 0.01 -195 bp	NA	6/282848, 2.12E-05
NM_001032221.6(STXBP1):c.663+17C>T	STXBP1		Early infantile epileptic encephalopathy with suppression bursts|not specified	Benign(Last reviewed: Dec 17, 2021)
NM_001032221.6(STXBP1):c.663+207T>A	STXBP1		not provided	Benign(Last reviewed: Jun 19, 2018)
NM_001032221.6(STXBP1):c.663+20C>T	STXBP1		Early infantile epileptic encephalopathy with suppression bursts|not provided	Likely benign(Last reviewed: Apr 24, 2021)
NM_001032221.6(STXBP1):c.663+42C>T	STXBP1		not provided	Benign(Last reviewed: Feb 2, 2021)
NM_001032221.6(STXBP1):c.664-13T>C	STXBP1		not specified	Likely benign(Last reviewed: May 12, 2017)
NM_001032221.6(STXBP1):c.664-200C>T	STXBP1		not provided	Benign(Last reviewed: Jun 14, 2018)
NM_001032221.6(STXBP1):c.664-326C>T	STXBP1		not provided	Benign(Last reviewed: Jun 14, 2018)
NM_001032221.6(STXBP1):c.675G>A (p.Lys225=)	STXBP1		not specified	Likely benign(Last reviewed: Sep 11, 2017)			0	NA	NA
NM_001032221.6(STXBP1):c.794+21C>T	STXBP1		not provided	Benign(Last reviewed: Jul 22, 2021)
NM_001032221.6(STXBP1):c.794+23del	STXBP1		Early infantile epileptic encephalopathy with suppression bursts	Benign(Last reviewed: Apr 13, 2021)
NM_001032221.6(STXBP1):c.794+42C>T	STXBP1		not provided	Benign(Last reviewed: Jun 19, 2018)
NM_001032221.6(STXBP1):c.795-14C>T	STXBP1		not specified	Likely benign(Last reviewed: Mar 3, 2016)
NM_001032221.6(STXBP1):c.795-243A>G	STXBP1		not provided	Benign(Last reviewed: Jun 14, 2018)
NM_001032221.6(STXBP1):c.795-38A>G	STXBP1		not provided	Benign(Last reviewed: Nov 20, 2020)
NM_001032221.6(STXBP1):c.795-41T>C	STXBP1		not provided	Benign(Last reviewed: Nov 25, 2020)
NM_001032221.6(STXBP1):c.795-6T>C	STXBP1		Early infantile epileptic encephalopathy with suppression bursts	Likely benign(Last reviewed: Apr 14, 2021)
NM_001032221.6(STXBP1):c.798T>C (p.Tyr266=)	STXBP1		Early infantile epileptic encephalopathy with suppression bursts|not provided|not specified	Likely benign(Last reviewed: Dec 11, 2021)			0	NA	1/251136, 3.98E-06
NM_001032221.6(STXBP1):c.902+10C>A	STXBP1		not provided	Likely benign(Last reviewed: Mar 22, 2018)
NM_001032221.6(STXBP1):c.902+10C>T	STXBP1		Early infantile epileptic encephalopathy with suppression bursts	Likely benign(Last reviewed: May 11, 2020)
NM_001032221.6(STXBP1):c.902+11C>G	STXBP1		not specified	Likely benign(Last reviewed: Jan 14, 2016)
NM_001032221.6(STXBP1):c.902+138C>T	STXBP1		not provided	Benign(Last reviewed: Jun 29, 2018)
NM_001032221.6(STXBP1):c.902+15C>T	STXBP1		Early infantile epileptic encephalopathy with suppression bursts|not specified	Benign(Last reviewed: Dec 2, 2021)
NM_001032221.6(STXBP1):c.902+18C>G	STXBP1		not specified|Early infantile epileptic encephalopathy with suppression bursts	Likely benign(Last reviewed: Apr 29, 2021)
NM_001032221.6(STXBP1):c.902+19C>A	STXBP1		not specified	Likely benign(Last reviewed: Feb 3, 2016)
NM_001032221.6(STXBP1):c.902+303A>G	STXBP1		not provided	Likely benign(Last reviewed: Jun 14, 2018)
NM_001032221.6(STXBP1):c.902+34G>A	STXBP1		not provided	Benign(Last reviewed: Dec 5, 2020)
NM_001032221.6(STXBP1):c.902+7G>C	STXBP1		Early infantile epileptic encephalopathy with suppression bursts	Likely benign(Last reviewed: Aug 27, 2021)
NM_001032221.6(STXBP1):c.902+9_902+28del	STXBP1		Early infantile epileptic encephalopathy with suppression bursts|not provided	Likely benign(Last reviewed: Jul 19, 2021)
NM_001032221.6(STXBP1):c.902+9C>A	STXBP1		Early infantile epileptic encephalopathy with suppression bursts|not specified	Benign(Last reviewed: Nov 11, 2021)
NM_001032221.6(STXBP1):c.903-177T>A	STXBP1		not provided	Likely benign(Last reviewed: Jun 14, 2018)
NM_001032221.6(STXBP1):c.903-299G>T	STXBP1		not provided	Likely benign(Last reviewed: Jul 31, 2018)
NM_001032221.6(STXBP1):c.903-301C>T	STXBP1		not provided	Likely benign(Last reviewed: Jul 31, 2018)
NM_001032221.6(STXBP1):c.903-4C>G	STXBP1		not specified|Early infantile epileptic encephalopathy with suppression bursts	Benign/Likely benign(Last reviewed: Nov 25, 2021)
NM_001032221.6(STXBP1):c.903G>A (p.Gln301=)	STXBP1		not provided	Likely benign(Last reviewed: Sep 26, 2019)			Acceptor Loss 0.27 0 bp; Donor Loss 0.30 60 bp; Acceptor Gain 0.01 2 bp; Donor Gain 0.01 1471 bp	NA	NA
NM_001032221.6(STXBP1):c.964-13dup	STXBP1		not specified	Likely benign(Last reviewed: Jan 5, 2016)
NM_001032221.6(STXBP1):c.964-15del	STXBP1		not specified	Likely benign(Last reviewed: Mar 25, 2016)
NM_001032221.6(STXBP1):c.964-23A>G	STXBP1		not provided	Likely benign(Last reviewed: Jan 5, 2021)
NM_001032221.6(STXBP1):c.964-5T>A	STXBP1		not specified	Likely benign(Last reviewed: Dec 6, 2016)
NM_001032221.6(STXBP1):c.964-9C>G	STXBP1		Early infantile epileptic encephalopathy with suppression bursts	Likely benign(Last reviewed: Jun 8, 2021)
NM_001032221.6(STXBP1):c.1029+147G>C	STXBP1		not provided	Likely benign(Last reviewed: Jun 19, 2018)
NM_001032221.6(STXBP1):c.1029+296T>C	STXBP1		not provided	Likely benign(Last reviewed: Jun 19, 2018)
NM_001032221.6(STXBP1):c.1029+300del	STXBP1		not provided	Likely benign(Last reviewed: Jul 26, 2018)
NM_001032221.6(STXBP1):c.1029+8A>G	STXBP1		Early infantile epileptic encephalopathy with suppression bursts	Likely benign(Last reviewed: Feb 25, 2021)
NM_001032221.6(STXBP1):c.1030-16T>C	STXBP1		Early infantile epileptic encephalopathy with suppression bursts	Likely benign(Last reviewed: Aug 19, 2021)
NM_001032221.6(STXBP1):c.1030-65C>G	STXBP1		not provided	Likely benign(Last reviewed: Jun 19, 2018)
NM_001032221.6(STXBP1):c.1111-8T>C	STXBP1		Early infantile epileptic encephalopathy with suppression bursts	Likely benign(Last reviewed: May 6, 2020)
NM_001032221.6(STXBP1):c.1249+10_1249+27del	STXBP1		Early infantile epileptic encephalopathy with suppression bursts	Likely benign(Last reviewed: Dec 31, 2019)
NM_001032221.6(STXBP1):c.1249+19G>A	STXBP1		Early infantile epileptic encephalopathy with suppression bursts	Likely benign(Last reviewed: Dec 6, 2021)
NM_001032221.6(STXBP1):c.1249+222G>A	STXBP1		not provided	Benign(Last reviewed: Jun 23, 2018)
NM_001032221.6(STXBP1):c.1249+9G>A	STXBP1		not specified|Early infantile epileptic encephalopathy with suppression bursts	Benign/Likely benign(Last reviewed: Jul 16, 2021)
NM_001032221.6(STXBP1):c.1249+9G>C	STXBP1		not specified|Early infantile epileptic encephalopathy with suppression bursts|not provided	Likely benign(Last reviewed: Jan 21, 2020)
NM_001032221.6(STXBP1):c.1250-17G>C	STXBP1		Early infantile epileptic encephalopathy with suppression bursts	Likely benign(Last reviewed: Jun 1, 2021)
NM_001032221.6(STXBP1):c.1250-19G>C	STXBP1		not specified	Likely benign(Last reviewed: Jan 10, 2018)
NM_001032221.6(STXBP1):c.1250-20C>G	STXBP1		Early infantile epileptic encephalopathy with suppression bursts	Likely benign(Last reviewed: Nov 6, 2021)			Acceptor Gain 0.01 -820 bp; Donor Gain 0.01 -89 bp	NA	2/247490, 8.08E-06
NM_001032221.6(STXBP1):c.1250-20C>T	STXBP1		Early infantile epileptic encephalopathy with suppression bursts|not specified	Benign/Likely benign(Last reviewed: Nov 23, 2021)
NM_001032221.6(STXBP1):c.1250-7C>T	STXBP1		Early infantile epileptic encephalopathy with suppression bursts|not provided	Benign/Likely benign(Last reviewed: May 30, 2017)
NM_001032221.6(STXBP1):c.1359+15C>T	STXBP1		Early infantile epileptic encephalopathy with suppression bursts|not specified	Benign(Last reviewed: Dec 5, 2021)
NM_001032221.6(STXBP1):c.1359+16A>C	STXBP1		not specified|Early infantile epileptic encephalopathy with suppression bursts	Likely benign(Last reviewed: Nov 13, 2021)
NM_001032221.6(STXBP1):c.1359+320T>C	STXBP1		not provided	Benign(Last reviewed: Jun 14, 2018)
NM_001032221.6(STXBP1):c.1359+52T>C	STXBP1		not provided	Likely benign(Last reviewed: Jan 5, 2021)
NM_001032221.6(STXBP1):c.1359+7G>T	STXBP1		not provided	Likely benign(Last reviewed: Dec 1, 2019)
NM_001032221.6(STXBP1):c.1360-15T>C	STXBP1		Early infantile epileptic encephalopathy with suppression bursts	Likely benign(Last reviewed: Jul 21, 2021)
NM_001032221.6(STXBP1):c.1360-18G>C	STXBP1		Early infantile epileptic encephalopathy with suppression bursts	Likely benign(Last reviewed: Apr 8, 2021)
NM_001032221.6(STXBP1):c.1360-291C>T	STXBP1		not provided	Likely benign(Last reviewed: Jun 19, 2018)
NM_001032221.6(STXBP1):c.1461+10G>A	STXBP1		Early infantile epileptic encephalopathy with suppression bursts	Likely benign(Last reviewed: Mar 3, 2021)
NM_001032221.6(STXBP1):c.1461+12G>A	STXBP1		not specified|Early infantile epileptic encephalopathy with suppression bursts	Likely benign(Last reviewed: Jun 18, 2021)
NM_001032221.6(STXBP1):c.1461+151C>T	STXBP1		not provided	Likely benign(Last reviewed: Jun 14, 2018)
NM_001032221.6(STXBP1):c.1461+80C>A	STXBP1		not provided	Benign(Last reviewed: Jun 14, 2018)
NM_001032221.6(STXBP1):c.1462-12T>C	STXBP1		not provided|Early infantile epileptic encephalopathy with suppression bursts	Likely benign(Last reviewed: Sep 21, 2021)			Acceptor Loss 0.00; Donor Loss 0.00; Acceptor Gain 0.01 83 bp; Donor Gain 0.00	NA	29/282708, 0.000102579
NM_001032221.6(STXBP1):c.1462-13C>G	STXBP1		not provided|Early infantile epileptic encephalopathy with suppression bursts	Likely benign(Last reviewed: Apr 20, 2021)
NM_001032221.6(STXBP1):c.1547+169C>G	STXBP1		not provided	Benign(Last reviewed: Jun 14, 2018)
NM_001032221.6(STXBP1):c.1547+272_1547+277del	STXBP1		not provided	Likely benign(Last reviewed: Jun 19, 2019)
NM_001032221.6(STXBP1):c.1548-11C>G	STXBP1		Early infantile epileptic encephalopathy with suppression bursts	Likely benign(Last reviewed: Apr 14, 2021)
NM_001032221.6(STXBP1):c.1548-15C>A	STXBP1		not specified|Early infantile epileptic encephalopathy with suppression bursts	Benign/Likely benign(Last reviewed: Nov 18, 2021)
NM_001032221.6(STXBP1):c.1548-18TC[2]	STXBP1		not provided	Likely benign(Last reviewed: Nov 21, 2018)
NM_001032221.6(STXBP1):c.1548-18TC[3]	STXBP1		Early infantile epileptic encephalopathy with suppression bursts|not specified	Likely benign(Last reviewed: Dec 3, 2021)
NM_001032221.6(STXBP1):c.1548-18TC[4]	STXBP1		Early infantile epileptic encephalopathy with suppression bursts	Likely benign(Last reviewed: May 24, 2021)
NM_001032221.6(STXBP1):c.1548-21_1548-20del	STXBP1		not provided	Benign(Last reviewed: Jun 19, 2018)
NM_001032221.6(STXBP1):c.1548-7_1548-4del	STXBP1		Early infantile epileptic encephalopathy with suppression bursts|not specified|not provided	Benign/Likely benign(Last reviewed: Jun 1, 2022)
NM_001032221.6(STXBP1):c.1548-7T>C	STXBP1		not specified|Early infantile epileptic encephalopathy with suppression bursts	Benign(Last reviewed: Nov 28, 2021)
NM_001032221.6(STXBP1):c.1548-8_1548-3del	STXBP1		not provided|Early infantile epileptic encephalopathy with suppression bursts	Likely benign(Last reviewed: Apr 17, 2021)
NM_001032221.6(STXBP1):c.1548C>T (p.Ser516=)	STXBP1		History of neurodevelopmental disorder|not specified|Early infantile epileptic encephalopathy with suppression bursts	Benign/Likely benign(Last reviewed: Dec 13, 2021)			0	NA	368/282436, 0.00130295; 1 homozygote
NM_001032221.6(STXBP1):c.1702+11G>A	STXBP1	V570M	Early infantile epileptic encephalopathy with suppression bursts|not specified	Benign(Last reviewed: Dec 12, 2021)
NM_001032221.6(STXBP1):c.1702+1401C>T	STXBP1		not provided	Benign(Last reviewed: May 1, 2022)
NM_001032221.6(STXBP1):c.1702+1555del	STXBP1		not provided	Likely benign(Last reviewed: Jul 27, 2020)
NM_001032221.6(STXBP1):c.1702+1587A>G	STXBP1		not provided	Likely benign(Last reviewed: Jun 19, 2018)
NM_001032221.6(STXBP1):c.1702+1654A>C	STXBP1		not provided	Likely benign(Last reviewed: Jul 15, 2018)
NM_001032221.6(STXBP1):c.1702+1654A>G	STXBP1		not provided	Benign(Last reviewed: Jun 14, 2018)
NM_001032221.6(STXBP1):c.1702+1765G>A	STXBP1		not provided	Likely benign(Last reviewed: Mar 3, 2021)
NM_001032221.6(STXBP1):c.1702+1794C>G	STXBP1		Early infantile epileptic encephalopathy with suppression bursts	Likely benign(Last reviewed: Sep 24, 2021)			Acceptor Loss 0.01 14 bp; Donor Loss 0.00; Acceptor Gain 0.00; Donor Gain 0.00	NA	NA
NM_001032221.6(STXBP1):c.1702+1799C>T	STXBP1		Early infantile epileptic encephalopathy with suppression bursts|not provided	Likely benign(Last reviewed: Oct 2, 2021)			Acceptor Gain 0.01 9 bp	NA	NA
NM_001032221.6(STXBP1):c.1702+1801C>T	STXBP1		Early infantile epileptic encephalopathy with suppression bursts	Likely benign(Last reviewed: Apr 27, 2021)
NM_001032221.6(STXBP1):c.1702+1997G>A	STXBP1		not provided	Likely benign(Last reviewed: Jun 19, 2018)
NM_001032221.6(STXBP1):c.1702+202G>T	STXBP1		not provided	Likely benign(Last reviewed: Jun 19, 2018)
NM_001032221.6(STXBP1):c.1702+303A>G	STXBP1		not provided	Benign(Last reviewed: Jun 19, 2018)
NM_001032221.6(STXBP1):c.1702+31C>T	STXBP1		not provided	Benign(Last reviewed: Dec 12, 2020)
NM_001032221.6(STXBP1):c.1702+39C>T	STXBP1		not provided	Benign(Last reviewed: Jun 19, 2018)
NM_001032221.6(STXBP1):c.1702+7G>C	STXBP1		Early infantile epileptic encephalopathy with suppression bursts	Likely benign(Last reviewed: Oct 29, 2021)			Donor Gain 0.03 108 bp	NA	3/282176, 1.06E-05
NM_001032221.6(STXBP1):c.1702+9C>T	STXBP1	P569L	Early infantile epileptic encephalopathy with suppression bursts|not specified	Likely benign(Last reviewed: Nov 28, 2021)
NM_001032221.6(STXBP1):c.1703-102T>C	STXBP1		not provided	Likely benign(Last reviewed: Jan 18, 2021)
NM_001032221.6(STXBP1):c.1703-163C>T	STXBP1		not provided	Likely benign(Last reviewed: Jun 14, 2018)
NM_001032221.6(STXBP1):c.1703-262G>A	STXBP1		not provided	Likely benign(Last reviewed: Jun 14, 2018)
NM_001032221.6(STXBP1):c.1703-77T>C	MIR3911|STXBP1		not provided	Benign(Last reviewed: Jun 29, 2018)
